# Supplementary material for: Effect of 17β-Estradiol on Growth and Biosynthesis of Microalgae Scenedesmus quadricauda (CPCC-158) and Duckweed Lemna minor (CPCC-490) Grown in Three Different Media
Source: Plants (Basel). 2022 Jun 24;11(13):1669. doi: 10.3390/plants11131669 (PMC9269517; doi:10.3390/plants11131669)
Supplement: Supplementary file 1 [file plants-11-01669-s001.zip]

Archive with 1 entries (1 files):
- plants-1720697-supplementary.pdf
